# Supplementary material for: The Autophagy Inhibitor Bafilomycin Inhibits Antibody-Dependent Natural Killer Cell-Mediated Killing of Breast Carcinoma Cells
Source: Int J Mol Sci. 2025 Jun 28;26(13):6273. doi: 10.3390/ijms26136273 (PMC12250358; doi:10.3390/ijms26136273)
Supplement: Supplementary file 1 [file ijms-26-06273-s001.zip]

Archive with 1 entries (1 files):
- ijms-3529309-supplementary.jpg
